# Supplementary material for: DEP domain containing 1B (DEPDC1B) exerts the tumor promoter in hepatocellular carcinoma through activating p53 signaling pathway via kinesin family member 23 (KIF23)
Source: Bioengineered. 2022 Jan 5;13(1):1103–14. doi: 10.1080/21655979.2021.2017629 (PMC8805966; doi:10.1080/21655979.2021.2017629)
Supplement: Supplemental Material [file KBIE_A_2017629_SM0638.zip]

Archive with 3 entries (2 files):
- supplementary/
- supplementary/Supplement blots.zip
- supplementary/Supplement single figure (1).zip
